# Supplementary material for: Integrated expression profiles analysis reveals novel predictive biomarker in pancreatic ductal adenocarcinoma
Source: Oncotarget. 2017 Mar 31;8(32):52571–83. doi: 10.18632/oncotarget.16732 (PMC5581051; doi:10.18632/oncotarget.16732)
Supplement: Supplementary file 2 [file oncotarget-08-52571-s002.xlsx]

## Sheet: supplementary table1
Gene Symbol		Sequence (5' -> 3')	Length	Tm	Location
S100P	Forward Primer	AAGGATGCCGTGGATAAATTGC	22	61.3	151-172
	Reverse Primer	ACACGATGAACTCACTGAAGTC	22	60	229-208
IL1R2	Forward Primer	ATGTTGCGCTTGTACGTGTTG	21	62	1-21
	Reverse Primer	CCCGCTTGTAATGCCTCCC	19	62.8	112-94
ACSL5	Forward Primer	CTCAACCCGTCTTACCTCTTCT	22	60.8	104-125
	Reverse Primer	GCAGCAACTTGTTAGGTCATTG	22	60	210-189
ERO1L	Forward Primer	GGCTGGGGATTCTTGTTTGG	20	61	10-29
	Reverse Primer	AGTAACCACTAACCTGGCAGA	21	60.2	127-107
IGF2BP3	Forward Primer	TATATCGGAAACCTCAGCGAGA	22	60.2	13-34
	Reverse Primer	GGACCGAGTGCTCAACTTCT	20	61.5	223-204
HK2	Forward Primer	GAGCCACCACTCACCCTACT	20	62.8	155-174
	Reverse Primer	CCAGGCATTCGGCAATGTG	19	61.8	403-385
OSBPL3	Forward Primer	TTGGTGTGTCCCAAAAATTGGT	22	60.8	23-44
	Reverse Primer	TCCTGGGTGTAATTCATCTCCC	22	60.9	149-128
EGLN3	Forward Primer	CTGGGCAAATACTACGTCAAGG	22	60.7	325-346
	Reverse Primer	GACCATCACCGTTGGGGTT	19	61.9	430-412
PLAC8	Forward Primer	GTGTGACTGTTTCAGCGACTG	21	61.4	90-110
	Reverse Primer	CTGCAACTTGACACCCAAGG	20	61.2	166-147
MYOF	Forward Primer	TAATTGGCACGGCGACTGTAG	21	62.5	239-259
	Reverse Primer	GGAGATCAGCTTGTACGGCAG	21	62.5	315-295
IFI44L	Forward Primer	AGCCGTCAGGGATGTACTATAAC	23	61	133-155
	Reverse Primer	AGGGAATCATTTGGCTCTGTAGA	23	60.8	248-226
SLC6A6	Forward Primer	GGAGAAGTGGTCTAGCAAGATCG	23	62	123-145
	Reverse Primer	AGAAACGCACCTCCACCATTC	21	62.6	239-219
PDK4	Forward Primer	GGAGCATTTCTCGCGCTACA	20	62.6	72-91
	Reverse Primer	ACAGGCAATTCTTGTCGCAAA	21	61.1	188-168
